# Supplementary material for: Novel FXa Inhibitor Identification through Integration of Ligand- and Structure-Based Approaches
Source: Molecules. 2017 Sep 22;22(10):1588. doi: 10.3390/molecules22101588 (PMC6151700; doi:10.3390/molecules22101588)
Supplement: Supplementary file 1 [file molecules-22-01588-s001.zip]

Archive with 8 entries (5 files):
- Figuras/
- Figuras/Supplementary Figure 1.pdf
- __MACOSX/
- __MACOSX/Figuras/
- __MACOSX/Figuras/._Supplementary Figure 1.pdf
- __MACOSX/._Figuras
- Supplementary Table 1.pdf
- __MACOSX/._Supplementary Table 1.pdf
